# Supplementary material for: Impact of Seasonal Consumption of Local Tomatoes on the Metabolism and Absorption of (Poly)Phenols in Fischer Rats
Source: Nutrients. 2022 May 13;14(10):2047. doi: 10.3390/nu14102047 (PMC9144325; doi:10.3390/nu14102047)
Supplement: Supplementary file 1 [file nutrients-14-02047-s001.zip]

Archive with 1 entries (1 files):
- nutrients-1711945-supplementary.pdf
